# Supplementary material for: Evaluating the quality, safety, and functionality of commonly used smartphone apps for bipolar disorder mood and sleep self-management
Source: Int J Bipolar Disord. 2022 Apr 4;10:10. doi: 10.1186/s40345-022-00256-6 (PMC8977125; doi:10.1186/s40345-022-00256-6)
Supplement: Supplementary file 2 — Additional file 2. Evaluation of the most commonly nominated mood and sleep self-management apps (n = 9) using the MIND framework. [file 40345_2022_256_MOESM2_ESM.xlsx]

## Sheet: Sheet2
Question	Daylio Journal	eMoods Bipolar Mood Tracker	iMood Journal - Mood Diary	MoodPath - Depression & Anxiety Tester	Calm	Headspace	Fitbit	Sleep cycle	Samsung health
Date Rated	20/02/2021	2003-03-21	2010-03-21	2021-12-03	14/03/2021	15/03/2021	2021-06-04	21/01/2021	2021-07-04
App Origin
Does it come from the government?	0	0	0	0	0	0	0	0	0
Does it come from a for-profit company?	1	1	1	1	1	1	1	1	1
Does it come from a non-profit company?	0	0	0	0	0	0	0	0	0
Does it come from a trusted healthcare compnay?	0	0	0	0	0	0	0	0	0
Does it come from an academic institution?	0	0	0	0	0	0	0	0	0
App Functionality
Does it work on Apple(iOS)?	1	1	1	1	1	1	1	1	1
What is the Apple version?	1.30.1	1.3.12	4.1.14	4.3.3	5.13	3.154.0	3.39.2	6.14.2	1.14.4
What is the oldest iOS version supported?	12	10	12	13	12	12	12.2	11.2	9
What was the Apple release date?	24/01/2017	2017-03-05	2005-09-12	2015-10-11	21/02/2013	2012-02-01	17/10/2011	22/07/2009	2017-01-10
When was the last Apple (IOS) update?	2021-01-02	2021-09-02	2021-11-27	2021-11-03	2021-04-03	2021-10-03	15/03/2021	18/02/2021	21/12/2020
Has the apple version been updated in the last 180 days?	1	1	1	1	1	1	1	1	1
Number of reviews on Apple store?	29800	2600	144	27000	1.2M	102300	124000	276000	176000
Rating (number of stars) on Apple store?	4.8	4.6	4.4	4.7	4.8	4.8	4.1	4.7	4.6
App size on iOS?	37.5MB	46.9MB	64.1MB	21	137.4MB	116	357	298	245
Does it work on Android?	1	1	1	1	1	1	1	1	1
What is the Android version?	1.37.1	"Varies with device"	4.4	4.3.1	"Varies with device"	4.37.0	"Varies with device"	3.16.1	6.15.6.001
What is the oldest Android version supported?	5	"Varies with device"	4.2	6	"Varies with device"	5	"Varies with device"	6	6
What was the Google play store release date?	16/08/2015	14/09/2011	14/03/2013	21/08/2017	28/07/2014	18/01/2012	16/03/2012	16/06/2014	2015-07-04
When was the last Android update?	28/12/2020	20/12/2020	24/11/2020	2021-12-03	13/03/2021	2021-09-03	18/03/2021	19/02/2014	2021-06-04
Has the android version been updated in the last 180 days?	1	1	1	1	1	1	1	1	1
Number of reviews on google play store?	315000	4000	1500	35000	357000	206600	778000	39300	1199000
Rating (number of stars) on google play store?	4.6	4.5	4.3	4.5	4	4.6	3.7	4.6	3.9
App size on android?	17.8MB	"Varies with device"	8.2MB	45	"Varies with device"	21	"Varies with device"	129	84
Does the app work offline?	1	1	1	0	1	1	0	1	1
Does it work with accessibility features?	0	1	0	0	1	1	1	1	1
Does it work with Spanish?	1	1	0	0	1	1	1	1	1
Does it work with a language other than English or Spanish?	1	1	1	1	1	1	1	1	1
Is the app totally free?	0	0	0	0	0	0	0	0	1
What is the cost up front?	0	0	$2.99 USD	0	0	0	0	0	0
Are there in-app purchases?	1	1	0	1	1	1	1	1	0
Is it a subscription (recurrent/monthly/annual)?	1	1	0	1	1	1	1	1	0
Inputs & Outputs
Input: surveys?	1	1	1	1	1	1	1	0	0
Input: Diary?	1	1	1	1	1	1	0	1	0
Input: Geolocation?	0	0	1	0	0	0	1	0	1
Input: contact list?	0	0	0	0	0	0	1	0	0
Input: Camera?	1	0	1	0	0	0	1	0	1
Input: Microphone?	0	0	0	0	0	0	0	1	0
Input: step count?	0	1	0	0	0	0	1	1	1
Input: external devices (e.g. a wearable sending direct data)?	0	1	0	0	0	0	1	0	1
Input: social network?	0	0	0	0	0	1	1	0	0
Output: notifications?	1	1	1	1	1	1	1	1	1
Output: references/information?	0	1	0	1	0	1	1	0	0
Output: social network?	0	0	1	0	1	1	0	1	0
Output: reminders?	1	1	1	1	1	1	1	0	1
Output: graphs of data?	1	1	1	1	0	1	1	1	1
Output: summary of data (in text or numbers)?	1	1	1	1	1	1	1	1	1
Output: link to formal care/coaching?	0	0	0	0	0	0	1	0	0
Privacy & Security
Is there a privacy policy?	1	1	1	1	1	1	1	1	1
Does the app declare data use and purpose?	1	1	1	1	1	1	1	1	1
Does the app report security measures in place?	1	1	1	1	0	1	1	1	0
Is PHI shared?	0	0	0	0	0	1	0	1	1
Is de-identified data shared?	1	1	1	0	1	1	1	1	1
Is anonymized/aggregate data shared?	1	0	1	1	1	1	1	1	1
Can you opt out of data collection?	1	0	0	1	1	0	0	1	0
Can you delete your data?	1	0	0	1	1	0	1	1	0
Is the data stored only on the device?	1	1	1	0	0	0	0	1	0
Is the data stored on a server?	0	0	0	1	1	1	1	1	1
Does the app have a crisis management feature?	0	1	0	1	0	0	0	0	0
Does the app claim it meets HIPAA?	0	0	0	0	0	0	0	0	0
Reading level of the privacy policy (what grade reading level)?	9.9	14	14	10	14.4	12.2	13	13	17
Does the app use 3rd party vendors (i.e. google analytics, etc)?	1	1	1	1	1	1	1	1	1
Evidence & Clinical Foundation
Does the app appear to do what it claims to do?	1	1	1	1	1	1	1	1	1
Is the app patient facing?	1	1	1	1	1	1	1	1	1
How many feasibility/usability studies?	1	1	0	0	3	13	4	1	0
What is the highest feasibility impact factor?	0.41	Unknown	0	0	4.7	3.54	6.714	0	0
How many evidence/efficacy studies?	0	0	0	1	6	20	35	0	3
What is the highest efficacy impact factor?	0	0	0	2.74	4.7	5.128	6.714	0	4.313
Can the app cause harm?	0	0	0	0	0	0	0	0	0
Does the app provide any warning for use?	0	1	0	1	0	0	0	0	0
Features & Engagement Style
Features: mood tracking?	1	1	1	1	1	0	0	1	0
Features: medication tracking?	0	1	1	0	0	0	0	0	0
Features: sleep tracking?	1	1	1	0	0	0	1	1	1
Featuers: physical exercise tracking?	1	0	0	0	0	0	1	0	1
Features: psychoeducation?	0	0	0	1	0	1	1	0	0
Features: journaling?	1	1	1	1	1	1	0	1	0
Features: picture gallery/hope board?	1	0	0	0	0	0	0	0	0
Features: mindfulness?	0	0	0	1	1	1	1	1	0
Features: deep breathing?	0	0	0	1	1	1	1	0	0
Features: iCBT or sleep therapy?	0	0	0	0	1	1	0	0	0
Features: CBT?	0	0	0	0	0	0	0	0	0
Features: ACT?	0	0	0	0	0	0	0	0	0
Features: DBT?	0	0	0	0	0	0	0	0	0
Features: peer support?	0	0	0	0	0	0	1	0	0
Features: connection to coach/therapist?	0	0	0	0	0	0	1	0	0
Features: biodata?	0	0	0	0	0	0	1	1	1
Features: goal setting/habits?	1	0	0	0	0	0	1	0	1
Features: physical health exercises?	0	0	0	0	1	1	1	0	1
Features: Bbot interaction (like with virtual character)?	0	0	0	0	0	0	0	0	0
Features: Biofeedback with sense data (eeg, HRV, skin conductance, etc)?	0	0	0	0	0	0	1	0	0
Engagement style: user generated data?	1	1	1	1	1	1	1	1	1
Engagement style: chat/message based?	0	0	0	0	0	0	1	0	0
Engagement style: is it a screener/assessment?	0	0	0	1	0	1	0	0	0
Engagement style: real time response?	0	0	0	0	0	0	1	0	0
Engagement style: Asynchronous response?	0	0	0	0	0	0	0	0	0
Engagement style: gamification (points, badges)?	1	0	0	0	1	0	1	0	1
Engagement style: videos?	0	0	0	0	1	1	1	0	1
Engagement style: audio/music/scripts?	0	0	0	1	1	1	1	1	1
Engagement style: AI support?	0	0	0	0	0	0	0	0	0
Engagement style: peer support?	0	0	0	0	0	0	1	0	0
Engagement style: network support?	0	0	0	0	0	0	0	0	0
Engagement style: Collaborative with provider/other?	0	0	0	0	0	0	1	0	0
App Use
Is it a self-help/self-management tool?	1	1	1	1	1	1	1	1	1
Is it a reference app?	0	0	0	0	0	0	0	0	0
Is it intended for hybrid use with a clinician in conjunction with treatment plan?	0	1	1	1	0	0	0	0	0
Interoperability & Data Sharing
Do you own your data?	1	1	1	0	0	0	1	1	0
Can you email or export your data?	1	1	1	1	1	0	1	1	1
Can you send your data to a medical record?	0	0	0	0	0	0	0	0	0
App Category (iOS)	Lifestyle, For ages 4+	Lifestyle	Lifestyle, everyone	Medical, 12+	Health & Fitness, Everyone	Health & Fitness, Everyone	Activity, Sleep & Nutrition, everyone	Health & Fitness, everyone	Health & Fitness, everyone
App Category (Android)	Habitics, Lifestyle, For everyone	Health & Fitness	Lifestyle, everyone	Medical, everyone	Health & Fitness, Everyone	Health & Fitness, Everyone	Health & Fitness, everyone	Health & Fitness, everyone	Health & Fitness, everyone
Summary:	Daylio is a journaling app that allows users to track their moods and activities. Users create entries once a day which consist of selecting pre-determined icons corresponding to their moods and activities. This data is summarized in charts describing the users’ mood patterns and any associations with the activities in which they have engaged.	eMoods is a mood journal app targeting those living with bipolar illness.The app aims to chart daily highs and lows in mood and user response to medication changes. Users respond to questions about their elevated and depressed moods, irritability, anxiety, symptoms of psychosis, engagement in therapy and medication use on a daily basis.	iMood Journal is a mood journal app that aims to help users determine causes for their mood changes. Users indicate their daily mood from a list of options and create hashtags to elaborate on their emotions and activities. These hashtags then are used to associate mood entries to events in the user’s day and their surroundings. Fluctuations in mood are tracked through charts. Users can also attac…	MindDoc is a monitoring and self-management app that aims to promote emotional well-being and coping with mental illness. Users can log their mood using icons, preset words and a short free-text section. They then receive summaries of their symptom and behaviour patterns. They can also access courses and exercises on the app offering education on various techniques including mindfulness, manageme…	Calm is a sleep, meditation and relaxation app that aims to reduce stress and improve sleep. Users can access individual guided meditation sessions of various lengths, unguided and timed meditation sessions and preset mindfulness programs. Other features include bedtime stories to promote sleep, stretching exercises, breathing programs, relaxing soundtracks and audio classes on topics such as sel…	Headspace is a meditation, mindfulness and sleep app aiming to teach mindfulness and balance to users. Users can access guided meditation sessions organized into various courses related to anxiety, stress management, happiness, productivity, and physical health. Under the sleep section, users can find stories and music to promote sleep as well as relaxing guided exercises. Other features include …	Fitbit is a health and fitness app that aims to track users’ fitness journeys. It syncs to the user’s fitness tracker or uses their smartphone to monitor steps and active minutes. For users with a fitness tracker, the app also allows for sleep and heart rate tracking. Users can also access guided workouts, guided mindfulness sessions, log their food and water intake and join a forum of other user…	Sleep Cycle is a sleep app and intelligent alarm clock. It aims to analyze user’s sleep patterns and wake them up in their lightest sleep phase to help users feel rested upon waking. Graphs and summary data are provided to outline sleeping patterns and movements and noises made during sleep.	Samsung Health is a fitness app that aims to help users manage their health. It allows users to record steps, fitness activities including running, swimming and cycling, total activity time, menstrual cycles and food intake. Those with a smartwatch can also use the app to track sleep and heart rate. Other features include fitness challenges, guided exercise videos and meditation tools.
